# Supplementary material for: APOBEC3B Promotes SARS-CoV-2 Through Activation of PKR/eIF2⍺ and AMPD2 Dysregulation
Source: Viruses. 2025 Aug 28;17(9):1176. doi: 10.3390/v17091176 (PMC12474056; doi:10.3390/v17091176)
Supplement: Supplementary file 1 [file viruses-17-01176-s001.zip]

Archive with 1 entries (1 files):
- viruses-3801996-supplementary.pdf
